# Supplementary material for: ﻿Lappulaeffusa (Boraginaceae), a new species from Xinjiang, China
Source: PhytoKeys. 2024 Jun 21;243:105–12. doi: 10.3897/phytokeys.243.123468 (PMC11214008; doi:10.3897/phytokeys.243.123468)
Supplement: XML Treatment for Lappula effusa [file phytokeys.243.123468-treatment1.xml]

<!DOCTYPE tp:taxon-treatment
  PUBLIC "-//TaxonX//DTD Taxonomic Treatment Publishing DTD v0 20100105//EN" "tax-treatment-NSO.dtd">
<tp:taxon-treatment xmlns:tp="http://www.plazi.org/taxpub"><tp:treatment-meta><kwd-group><label>Taxon classification</label><kwd>
                <named-content content-type="kingdom">Plantae</named-content>
              </kwd><kwd>
                <named-content content-type="order">Boraginales</named-content>
              </kwd><kwd>
                <named-content content-type="family">Boraginaceae</named-content>
              </kwd></kwd-group><mixed-citation publication-type="journal"><person-group><name><surname>Liu</surname><given-names>Dan-Hui</given-names></name><name><surname>Zhou</surname><given-names>Yi-Xin</given-names></name><name><surname>Shang</surname><given-names>Shu-Jing</given-names></name><name><surname>Wu</surname><given-names>Jia-Ju</given-names></name><name><surname>Li</surname><given-names>Wen-Jun</given-names></name></person-group><article-title>﻿<italic><tp:taxon-name><tp:taxon-name-part taxon-name-part-type="genus" reg="Lappula">Lappula</tp:taxon-name-part><tp:taxon-name-part taxon-name-part-type="species" reg="effusa">effusa</tp:taxon-name-part></tp:taxon-name></italic> (<tp:taxon-name><tp:taxon-name-part taxon-name-part-type="family">Boraginaceae</tp:taxon-name-part></tp:taxon-name>), a new species from Xinjiang, China</article-title><source>PhytoKeys</source><day>21</day><month>06</month><year>2024</year><volume>243</volume><fpage>105</fpage><lpage>112</lpage><pub-id pub-id-type="doi">10.3897/phytokeys.243.123468</pub-id></mixed-citation></tp:treatment-meta><tp:nomenclature><label>﻿</label><tp:taxon-name>
              <object-id xmlns:xlink="http://www.w3.org/1999/xlink" content-type="arpha" xlink:type="simple">3F003351-4A01-5C0A-BDF5-35CC77D4FC5A</object-id>
              <tp:taxon-name-part taxon-name-part-type="genus" reg="Lappula">Lappula</tp:taxon-name-part>
              <tp:taxon-name-part taxon-name-part-type="species" reg="effusa">effusa</tp:taxon-name-part>
              <object-id xmlns:xlink="http://www.w3.org/1999/xlink" content-type="ipni" xlink:type="simple">urn:lsid:ipni.org:names77343947-1</object-id>
            </tp:taxon-name><tp:taxon-authority>D.H.Liu &amp; W.J.Li</tp:taxon-authority><tp:taxon-status xmlns:xlink="http://www.w3.org/1999/xlink" xlink:type="simple">sp. nov.</tp:taxon-status><xref ref-type="fig" rid="F1">Figs 1</xref><xref ref-type="fig" rid="F2">, 2</xref><xref ref-type="fig" rid="F3">, 3</xref></tp:nomenclature><tp:treatment-sec sec-type="diagnosis" id="SECID0EYAAE"><title>Diagnosis.</title><p>The new species is morphologically similar to <italic><tp:taxon-name><tp:taxon-name-part taxon-name-part-type="genus" reg="Lappula">Lappula</tp:taxon-name-part><tp:taxon-name-part taxon-name-part-type="species" reg="himalayensis">himalayensis</tp:taxon-name-part></tp:taxon-name></italic> and <italic><tp:taxon-name><tp:taxon-name-part taxon-name-part-type="genus" reg="Lappula">L.</tp:taxon-name-part><tp:taxon-name-part taxon-name-part-type="species" reg="tadshikorum">tadshikorum</tp:taxon-name-part></tp:taxon-name></italic>, but differs from the <italic><tp:taxon-name><tp:taxon-name-part taxon-name-part-type="genus" reg="Lappula">L.</tp:taxon-name-part><tp:taxon-name-part taxon-name-part-type="species" reg="himalayensis">himalayensis</tp:taxon-name-part></tp:taxon-name></italic> primarily in the following characteristics: stem single (vs. stems 4–6, cespitose), erect (vs. ascending or erect), frequently branched at middle and above (vs. branched above), densely spreading hispid, hairs discoid at base (vs. densely appressed pubescent); corolla white or blue (vs. blue); fruit compressed (vs. fruit globose), nutlets acute ovoid, ca. 2.5 mm long, 1 mm wide, 0.5 mm thickness (vs. ovoid, ca. 2.5 mm long, 1.5 mm wide, 1 mm thickness), the inner glochids erect (vs. often curved), disc narrowly ovate-triangular (vs. ovoid) (Figs <xref ref-type="fig" rid="F2">2</xref>, <xref ref-type="fig" rid="F3">3</xref>). Furthermore, compared to the <italic><tp:taxon-name><tp:taxon-name-part taxon-name-part-type="genus" reg="Lappula">L.</tp:taxon-name-part><tp:taxon-name-part taxon-name-part-type="species" reg="tadshikorum">tadshikorum</tp:taxon-name-part></tp:taxon-name></italic>, the new species is 12–28 cm tall (vs. 30–50 cm tall), stem single (vs. stems 2–3), densely spreading hair (vs. appressed or semi-appressed hair), fruit compressed (vs. fruit globose-ovoid), nutlets acute ovoid, 0.5 mm thickness (vs. ovoid, 1 mm thickness), disc narrowly ovate-triangular (vs. oblong or ovate), inner glochids erect, ca. 0.5 mm long (vs. curved, 1–1.2 mm long), style surpassing nutlets and glochids (vs. style slightly surpassing nutlets, but not surpassing glochids) (Figs <xref ref-type="fig" rid="F2">2</xref>, <xref ref-type="fig" rid="F3">3</xref>).</p><fig id="F2" position="float" orientation="portrait"><object-id xmlns:xlink="http://www.w3.org/1999/xlink" content-type="doi" xlink:type="simple">10.3897/phytokeys.243.123468.figure2</object-id><object-id xmlns:xlink="http://www.w3.org/1999/xlink" content-type="arpha" xlink:type="simple">0EC5CF6B-3311-533E-881B-1073A2C6E63E</object-id><label>Figure 2.</label><caption><p>Type specimens of <italic><tp:taxon-name><tp:taxon-name-part taxon-name-part-type="genus" reg="Lappula">L.</tp:taxon-name-part><tp:taxon-name-part taxon-name-part-type="species" reg="himalayensis">himalayensis</tp:taxon-name-part></tp:taxon-name></italic>, <italic><tp:taxon-name><tp:taxon-name-part taxon-name-part-type="genus" reg="Lappula">L.</tp:taxon-name-part><tp:taxon-name-part taxon-name-part-type="species" reg="tadshikorum">tadshikorum</tp:taxon-name-part></tp:taxon-name></italic> and <italic><tp:taxon-name><tp:taxon-name-part taxon-name-part-type="genus" reg="Lappula">L.</tp:taxon-name-part><tp:taxon-name-part taxon-name-part-type="species" reg="effusa">effusa</tp:taxon-name-part></tp:taxon-name></italic><bold>A</bold> holotype of <italic><tp:taxon-name><tp:taxon-name-part taxon-name-part-type="genus" reg="Lappula">L.</tp:taxon-name-part><tp:taxon-name-part taxon-name-part-type="species" reg="himalayensis">himalayensis</tp:taxon-name-part></tp:taxon-name></italic> (PE00029615!) <bold>B</bold> lectotype of <italic><tp:taxon-name><tp:taxon-name-part taxon-name-part-type="genus" reg="Lappula">L.</tp:taxon-name-part><tp:taxon-name-part taxon-name-part-type="species" reg="tadshikorum">tadshikorum</tp:taxon-name-part></tp:taxon-name></italic> (<abbrev xmlns:xlink="http://www.w3.org/1999/xlink" xlink:title="Komarov Botanical Institute of RAS" id="ABBRID0E4EAE" xlink:type="simple">LE</abbrev> 140!) <bold>C</bold> holotype of <italic><tp:taxon-name><tp:taxon-name-part taxon-name-part-type="genus" reg="Lappula">L.</tp:taxon-name-part><tp:taxon-name-part taxon-name-part-type="species" reg="effusa">effusa</tp:taxon-name-part></tp:taxon-name></italic> (XJBI00135936!).</p></caption><graphic xmlns:xlink="http://www.w3.org/1999/xlink" xlink:href="phytokeys-243-105_article-123468__-g002.jpg" position="float" orientation="portrait" xlink:type="simple" id="oo_1076609.jpg"><uri content-type="original_file" xlink:type="simple">https://binary.pensoft.net/fig/1076609</uri></graphic></fig><fig id="F3" position="float" orientation="portrait"><object-id xmlns:xlink="http://www.w3.org/1999/xlink" content-type="doi" xlink:type="simple">10.3897/phytokeys.243.123468.figure3</object-id><object-id xmlns:xlink="http://www.w3.org/1999/xlink" content-type="arpha" xlink:type="simple">50EE22C7-1247-5F06-AD65-0842DF6B96C9</object-id><label>Figure 3.</label><caption><p>Morphological comparisons of <italic><tp:taxon-name><tp:taxon-name-part taxon-name-part-type="genus" reg="Lappula">L.</tp:taxon-name-part><tp:taxon-name-part taxon-name-part-type="species" reg="himalayensis">himalayensis</tp:taxon-name-part></tp:taxon-name></italic>, <italic><tp:taxon-name><tp:taxon-name-part taxon-name-part-type="genus" reg="Lappula">L.</tp:taxon-name-part><tp:taxon-name-part taxon-name-part-type="species" reg="effusa">effusa</tp:taxon-name-part></tp:taxon-name></italic> and <italic><tp:taxon-name><tp:taxon-name-part taxon-name-part-type="genus" reg="Lappula">L.</tp:taxon-name-part><tp:taxon-name-part taxon-name-part-type="species" reg="tadshikorum">tadshikorum</tp:taxon-name-part></tp:taxon-name></italic>. <italic><tp:taxon-name><tp:taxon-name-part taxon-name-part-type="genus" reg="Lappula">L.</tp:taxon-name-part><tp:taxon-name-part taxon-name-part-type="species" reg="himalayensis">himalayensis</tp:taxon-name-part></tp:taxon-name></italic><bold>A</bold> stem indumentum <bold>B</bold> gynobase <bold>C</bold> fruit lateral view <bold>D</bold> fruit polar view <bold>E</bold> nutlet abaxial view (with short glochids) <bold>F</bold> nutlet lateral view (with long glochids) <bold>G</bold> nutlet lateral view (with short glochids) <bold>H</bold> nutlet adaxial view. <italic><tp:taxon-name><tp:taxon-name-part taxon-name-part-type="genus" reg="Lappula">L.</tp:taxon-name-part><tp:taxon-name-part taxon-name-part-type="species" reg="effusa">effusa</tp:taxon-name-part></tp:taxon-name></italic><bold>I</bold> stem indumentum <bold>J</bold> gynobase <bold>K</bold> fruit lateral view <bold>L</bold> fruit polar view <bold>M</bold> nutlet abaxial view (with short glochids) <bold>N</bold> nutlet abaxial view (with long glochids) <bold>O</bold> nutlet lateral view <bold>P</bold> nutlet adaxial view. <italic><tp:taxon-name><tp:taxon-name-part taxon-name-part-type="genus" reg="Lappula">L.</tp:taxon-name-part><tp:taxon-name-part taxon-name-part-type="species" reg="tadshikorum">tadshikorum</tp:taxon-name-part></tp:taxon-name></italic><bold>Q</bold> stem indumentum <bold>R</bold> gynobase <bold>S</bold> fruit lateral view <bold>T</bold> fruit polar view <bold>U</bold> nutlet abaxial view (with short glochids) <bold>V</bold> nutlet abaxial view (with long glochids) <bold>W</bold> nutlet lateral view <bold>X</bold> nutlet adaxial view. Scale bar represents 0.5 mm.</p></caption><graphic xmlns:xlink="http://www.w3.org/1999/xlink" xlink:href="phytokeys-243-105_article-123468__-g003.jpg" position="float" orientation="portrait" xlink:type="simple" id="oo_1076610.jpg"><uri content-type="original_file" xlink:type="simple">https://binary.pensoft.net/fig/1076610</uri></graphic></fig></tp:treatment-sec><tp:treatment-sec sec-type="material" id="SECID0ESJAE"><title>Type.</title><p>China. Xinjiang: Balikun County, Dahongliuxia Village, growing on the gravel desert, <named-content xmlns:xlink="http://www.w3.org/1999/xlink" content-type="dwc:verbatimCoordinates" xlink:type="simple"><named-content content-type="geo-json" specific-use="{&#34;type&#34;:&#34;Point&#34;,&#34;coordinates&#34;:[91.502653,44.790603]}" id="NCID0E2JAE" xlink:type="simple">44°47'26.17N, 91°30'9.55E</named-content></named-content>, alt. 842 m, 18 June 2023, <italic>D.H.Liu, Y.X.Zhou, S.J.Shang et al. 2023EH908</italic> (holotype: XJBI00135936!).</p></tp:treatment-sec><tp:treatment-sec sec-type="description" id="SECID0ECKAE"><title>Description.</title><p>Annual herbs. <bold><italic>Stems</italic></bold> erect, single, frequently branched at middle and above, 12–28 cm tall, with spreading white hispid, hairs discoid at base (Fig. <xref ref-type="fig" rid="F3">3I</xref>). <bold><italic>Basal leaves</italic></bold> forming a rosette; leaf blade spatulate, 1.5–2.5 cm long, 2–4 mm wide, densely spreading white hirsute, hairs discoid at base; withered in fruit; <bold><italic>Stem leaves</italic></bold> linear-lanceolate, 1–2 cm long, 2–4 mm wide, abaxially densely spreading white hispid, adaxially sparsely hispid or glabrous, hairs discoid at base. <bold><italic>Inflorescences</italic></bold> elongated to 5–10 cm long in fruit, with oval bracts near 3–5 mm long, 1.5–2.5 mm wide. <bold><italic>Pedicels</italic></bold> short, ca. 1 mm long in flowering and elongated from 2.5–3 mm long in fruit. <bold><italic>Calyx</italic></bold> lobes oblong, ca. 1.5 mm long, 1 mm wide, slightly elongated ca. 2 mm long in fruit, spread, abaxially densely spreading hispid, adaxially sparsely hispid or glabrous. <bold><italic>Corolla</italic></bold> blue and white (plants with either all blue or all white corollas), campanulate, corolla tube ca. 1.5 mm long; limb as long as tube, ca. 1.5 mm wide, lobes obtuse; throat appendages white or light yellow, trapeziform, ca. 0.3 mm high; stamens five, included in the corolla tube, filament short, inserted at the middle of tube, anthers brown. <bold><italic>Gynobase</italic></bold> narrowly subulate (Fig. <xref ref-type="fig" rid="F3">3J</xref>), with a style surpassing the nutlets by ca. 0.5 mm. <bold><italic>Coenobium</italic></bold> laterally compressed ovoid (Fig. <xref ref-type="fig" rid="F3">3L</xref>), with glochids 2.5–3 mm in diameter. <bold><italic>Nutlets</italic></bold> four, heteromorphic, easily separated from gynobase, acute ovoid; 2.5–3 mm long, ca. 1.2 mm wide, disc narrowly ovate, adaxially granulose, centre-line keeled, with a single row glochids, glochids erect; marginal glochids in 2 rows, erect, two nutlets with the inner glochids 0.5–1 mm long, outer glochids 0.2–0.5 mm long (Fig. <xref ref-type="fig" rid="F3">3N</xref>); two other nutlets with short glochids, inner glochids less than 0.5 mm long, outer glochids reduced to 0.1–0.2 mm or tuberculate (Fig. <xref ref-type="fig" rid="F3">3M</xref>); nutlets thin, ca. 0.5 mm thickness (Fig. <xref ref-type="fig" rid="F3">3O</xref>); abaxially granulose, cicatrix narrow lanceolate, ca. 1 mm long, located in the base of nutlets, adaxial keel ca. 1.5 mm long (Fig. <xref ref-type="fig" rid="F3">3P</xref>).</p></tp:treatment-sec><tp:treatment-sec sec-type="distribution" id="SECID0ERMAE"><title>Distribution and ecology.</title><p>The new species is currently known only from its type locality in Dahongliuxia Village, Balikun County, Xinjiang Province, China. It grows in gravel desert at an elevation of 840 m above sea level.</p></tp:treatment-sec><tp:treatment-sec sec-type="phenology" id="SECID0EWMAE"><title>Phenology.</title><p>Flowering and fruiting from May to July.</p></tp:treatment-sec><tp:treatment-sec sec-type="etymology" id="SECID0E2MAE"><title>Etymology.</title><p>The specific epithet refers to the appearance of new species, stems frequently branched at middle and above and nearly horizontal spreading.</p></tp:treatment-sec><tp:treatment-sec sec-type="Vernacular name" id="SECID0EANAE"><title>Vernacular name.</title><p>Simplified Chinese: 展枝鹤虱 (Chinese pinyin: zhǎn zhī hè shī).</p></tp:treatment-sec><tp:treatment-sec sec-type="conservation status" id="SECID0EFNAE"><title>Conservation status.</title><p>Based on the current survey data, we have only found a single population of the new species at its type locality, Dahongliuxia Village, Balikun County, Xinjiang Province, China. Data for the <italic><tp:taxon-name><tp:taxon-name-part taxon-name-part-type="genus" reg="Lappula">Lappula</tp:taxon-name-part><tp:taxon-name-part taxon-name-part-type="species" reg="effusa">effusa</tp:taxon-name-part></tp:taxon-name></italic> were still insufficient to assess its conservation status. According to the IUCN Criteria (<xref ref-type="bibr" rid="B8">IUCN 2022</xref>), the conservation status of this new species is temporarily assessed as Data Deficient (DD) until more information becomes available.</p></tp:treatment-sec><tp:treatment-sec sec-type="notes" id="SECID0E1NAE"><title>Notes.</title><p>Based on the classification of <italic><tp:taxon-name><tp:taxon-name-part taxon-name-part-type="genus" reg="Lappula">Lappula</tp:taxon-name-part></tp:taxon-name></italic> by <xref ref-type="bibr" rid="B15">Ovczinnikova (2005)</xref>, the new species <italic><tp:taxon-name><tp:taxon-name-part taxon-name-part-type="genus" reg="Lappula">L.</tp:taxon-name-part><tp:taxon-name-part taxon-name-part-type="species" reg="effusa">effusa</tp:taxon-name-part></tp:taxon-name></italic> should belong to the sect. <tp:taxon-name><tp:taxon-name-part taxon-name-part-type="genus" reg="Lappula"/><tp:taxon-name-part taxon-name-part-type="section" reg="Microcarpae">Microcarpae</tp:taxon-name-part></tp:taxon-name> (M. Pop.) Ovczinnikova, ser. <tp:taxon-name><tp:taxon-name-part taxon-name-part-type="series">Tianschanicae</tp:taxon-name-part></tp:taxon-name> M. Pop. ex Ovczinnikova, which is characterised by the narrowly subulate gynobase, style surpassing the nutlets by ca. 0.5–1 mm, heteromorphic nutlets with two rows of marginal glochids, disc with centre line keel. Amongst this series, there are approximately seven species (<italic><tp:taxon-name><tp:taxon-name-part taxon-name-part-type="genus" reg="Lappula">Lappula</tp:taxon-name-part><tp:taxon-name-part taxon-name-part-type="species" reg="aktaviensis">aktaviensis</tp:taxon-name-part></tp:taxon-name></italic> Popov &amp; Zakirov; <italic><tp:taxon-name><tp:taxon-name-part taxon-name-part-type="genus" reg="Lappula">L.</tp:taxon-name-part><tp:taxon-name-part taxon-name-part-type="species" reg="himalayensis">himalayensis</tp:taxon-name-part></tp:taxon-name></italic>; <italic><tp:taxon-name><tp:taxon-name-part taxon-name-part-type="genus" reg="Lappula">L.</tp:taxon-name-part><tp:taxon-name-part taxon-name-part-type="species" reg="pratensis">pratensis</tp:taxon-name-part></tp:taxon-name></italic> Ching J.Wang; <italic><tp:taxon-name><tp:taxon-name-part taxon-name-part-type="genus" reg="Lappula">L.</tp:taxon-name-part><tp:taxon-name-part taxon-name-part-type="species" reg="sericata">sericata</tp:taxon-name-part></tp:taxon-name></italic> Popov; <italic><tp:taxon-name><tp:taxon-name-part taxon-name-part-type="genus" reg="Lappula">L.</tp:taxon-name-part><tp:taxon-name-part taxon-name-part-type="species" reg="subcaespitosa">subcaespitosa</tp:taxon-name-part></tp:taxon-name></italic> M Popov ex Golosk.; <italic><tp:taxon-name><tp:taxon-name-part taxon-name-part-type="genus" reg="Lappula">L.</tp:taxon-name-part><tp:taxon-name-part taxon-name-part-type="species" reg="tadshikorum">tadshikorum</tp:taxon-name-part></tp:taxon-name></italic>; <italic><tp:taxon-name><tp:taxon-name-part taxon-name-part-type="genus" reg="Lappula">L.</tp:taxon-name-part><tp:taxon-name-part taxon-name-part-type="species" reg="tianschanica">tianschanica</tp:taxon-name-part></tp:taxon-name></italic> Popov &amp; Zakirov). <italic><tp:taxon-name><tp:taxon-name-part taxon-name-part-type="genus" reg="Lappula">L.</tp:taxon-name-part><tp:taxon-name-part taxon-name-part-type="species" reg="effusa">effusa</tp:taxon-name-part></tp:taxon-name></italic> most resembles <italic><tp:taxon-name><tp:taxon-name-part taxon-name-part-type="genus" reg="Lappula">L.</tp:taxon-name-part><tp:taxon-name-part taxon-name-part-type="species" reg="himalayensis">himalayensis</tp:taxon-name-part></tp:taxon-name></italic> and <italic><tp:taxon-name><tp:taxon-name-part taxon-name-part-type="genus" reg="Lappula">L.</tp:taxon-name-part><tp:taxon-name-part taxon-name-part-type="species" reg="tadshikorum">tadshikorum</tp:taxon-name-part></tp:taxon-name></italic>, sharing similar corolla and gynobase morphology. However, nutlets are always important for identification and classification of <italic><tp:taxon-name><tp:taxon-name-part taxon-name-part-type="genus" reg="Lappula">Lappula</tp:taxon-name-part></tp:taxon-name></italic> (<xref ref-type="bibr" rid="B18">Popov 1953</xref>; <xref ref-type="bibr" rid="B19">Riedl 1967</xref>; <xref ref-type="bibr" rid="B24">Zhu et al. 1995</xref>; <xref ref-type="bibr" rid="B15">Ovczinnikova 2005</xref>) and the new species exhibits distinctive nutlet morphology from the compared species: i.e. relatively compressed fruit, acute ovoid nutlets, narrowly ovate disc and short marginal glochids. Additionally, <italic><tp:taxon-name><tp:taxon-name-part taxon-name-part-type="genus" reg="Lappula">L.</tp:taxon-name-part><tp:taxon-name-part taxon-name-part-type="species" reg="himalayensis">himalayensis</tp:taxon-name-part></tp:taxon-name></italic> and <italic><tp:taxon-name><tp:taxon-name-part taxon-name-part-type="genus" reg="Lappula">L.</tp:taxon-name-part><tp:taxon-name-part taxon-name-part-type="species" reg="tadshikorum">tadshikorum</tp:taxon-name-part></tp:taxon-name></italic> are distributed in the mountain areas of Xizang and western Xinjiang (Himalaya and Pamir, usually 1800–4000 m a.s.l.), while <italic><tp:taxon-name><tp:taxon-name-part taxon-name-part-type="genus" reg="Lappula">L.</tp:taxon-name-part><tp:taxon-name-part taxon-name-part-type="species" reg="effusa">effusa</tp:taxon-name-part></tp:taxon-name></italic> occurs in the gravel desert of eastern Xinjiang (lower than 1000 m a.s.l.). The detailed differences amongst these three species are provided in Table <xref ref-type="table" rid="T1">1</xref>.</p><table-wrap id="T1" position="float" orientation="portrait"><label>Table 1.</label><caption><p>Morphological comparisons of <italic><tp:taxon-name><tp:taxon-name-part taxon-name-part-type="genus" reg="Lappula">L.</tp:taxon-name-part><tp:taxon-name-part taxon-name-part-type="species" reg="effusa">effusa</tp:taxon-name-part></tp:taxon-name><tp:taxon-name><tp:taxon-name-part taxon-name-part-type="genus" reg="Lappula">L.</tp:taxon-name-part><tp:taxon-name-part taxon-name-part-type="species" reg="himalayensis">himalayensis</tp:taxon-name-part></tp:taxon-name></italic> and <italic><tp:taxon-name><tp:taxon-name-part taxon-name-part-type="genus" reg="Lappula">L.</tp:taxon-name-part><tp:taxon-name-part taxon-name-part-type="species" reg="tadshikorum">tadshikorum</tp:taxon-name-part></tp:taxon-name></italic>.</p></caption><table id="TID0E34AE" rules="all"><tbody><tr><th rowspan="1" colspan="1">Characters</th><th rowspan="1" colspan="1">
                      <italic>
                        <tp:taxon-name><tp:taxon-name-part taxon-name-part-type="genus" reg="Lappula">L.</tp:taxon-name-part><tp:taxon-name-part taxon-name-part-type="species" reg="effusa">effusa</tp:taxon-name-part></tp:taxon-name>
                      </italic>
                    </th><th rowspan="1" colspan="1">
                      <italic>
                        <tp:taxon-name><tp:taxon-name-part taxon-name-part-type="genus" reg="Lappula">L.</tp:taxon-name-part><tp:taxon-name-part taxon-name-part-type="species" reg="himalayensis">himalayensis</tp:taxon-name-part></tp:taxon-name>
                      </italic>
                    </th><th rowspan="1" colspan="1">
                      <italic>
                        <tp:taxon-name><tp:taxon-name-part taxon-name-part-type="genus" reg="Lappula">L.</tp:taxon-name-part><tp:taxon-name-part taxon-name-part-type="species" reg="tadshikorum">tadshikorum</tp:taxon-name-part></tp:taxon-name>
                      </italic>
                    </th></tr><tr><td rowspan="1" colspan="1">Habit</td><td rowspan="1" colspan="1">12–28 cm</td><td rowspan="1" colspan="1">7–15 cm</td><td rowspan="1" colspan="1">30–50 cm</td></tr><tr><td rowspan="1" colspan="1">Stem</td><td rowspan="1" colspan="1">stem single, erect, branched from middle and above, with spreading hair</td><td rowspan="1" colspan="1">stems 4–6, cespitose, ascending or erect, branched from above, with appressed hair</td><td rowspan="1" colspan="1">stems 2–3, erect, branched from above, with (semi-) appressed hair</td></tr><tr><td rowspan="1" colspan="1">Leave indumentum</td><td rowspan="1" colspan="1">abaxial densely spreading hispid, adaxially sparsely hispid or glabrous</td><td rowspan="1" colspan="1">abaxial densely appressed pubescent, adaxially sparsely pubescent</td><td rowspan="1" colspan="1">abaxial densely spreading hair, adaxially sparsely</td></tr><tr><td rowspan="1" colspan="1">Inflorescences</td><td rowspan="1" colspan="1">5–10 cm in fruit</td><td rowspan="1" colspan="1">3–7 cm in fruit</td><td rowspan="1" colspan="1">3–7 cm in fruit</td></tr><tr><td rowspan="1" colspan="1">Pedicel</td><td rowspan="1" colspan="1">2–3 mm long in fruit</td><td rowspan="1" colspan="1">1.5–2 mm long in fruit</td><td rowspan="1" colspan="1">1–3 mm long in fruit</td></tr><tr><td rowspan="1" colspan="1">Calyx</td><td rowspan="1" colspan="1">ca. 2 mm and shorter than the nutlets</td><td rowspan="1" colspan="1">ca. 2 mm and shorter than the nutlets</td><td rowspan="1" colspan="1">ca. 2 mm and shorter than the nutlets</td></tr><tr><td rowspan="1" colspan="1">Corolla</td><td rowspan="1" colspan="1">blue or white</td><td rowspan="1" colspan="1">blue</td><td rowspan="1" colspan="1">blue</td></tr><tr><td rowspan="1" colspan="1">Style</td><td rowspan="1" colspan="1">surpassing the fruit ca. 0.5 mm and surpassing glochids</td><td rowspan="1" colspan="1">surpassing the fruit ca. 0.5 mm and surpassing glochids</td><td rowspan="1" colspan="1">surpassing the fruit, but not surpassing glochids</td></tr><tr><td rowspan="1" colspan="1">
                      Nutlets
                    </td><td rowspan="1" colspan="1">heteromorphic; acute ovoid</td><td rowspan="1" colspan="1">heteromorphic; ovoid</td><td rowspan="1" colspan="1">heteromorphic; ovoid</td></tr><tr><td rowspan="1" colspan="1">Marginal glochids</td><td rowspan="1" colspan="1">two rows; 0.5–1 mm long inner glochids erect</td><td rowspan="1" colspan="1">two rows; 1.5 mm long; inner glochids often curved</td><td rowspan="1" colspan="1">two rows; 1–1.2 mm long; inner glochids curved</td></tr><tr><td rowspan="1" colspan="1">Disc of nutlets</td><td rowspan="1" colspan="1">narrowly ovate-triangular</td><td rowspan="1" colspan="1">ovoid</td><td rowspan="1" colspan="1">ovoid</td></tr><tr><td rowspan="1" colspan="1">Flowering and fruiting</td><td rowspan="1" colspan="1">May to July</td><td rowspan="1" colspan="1">June to August</td><td rowspan="1" colspan="1">June to July</td></tr><tr><td rowspan="1" colspan="1">Elevation</td><td rowspan="1" colspan="1">840 m</td><td rowspan="1" colspan="1">3700–4200 m</td><td rowspan="1" colspan="1">1800–3000 m</td></tr></tbody></table></table-wrap></tp:treatment-sec><tp:treatment-sec><!--Section generated to contain objects referenced in tp:taxon-treatment.--><fig id="F1" position="float" orientation="portrait"><object-id xmlns:xlink="http://www.w3.org/1999/xlink" content-type="doi" xlink:type="simple">10.3897/phytokeys.243.123468.figure1</object-id><object-id xmlns:xlink="http://www.w3.org/1999/xlink" content-type="arpha" xlink:type="simple">940E1D86-4E4B-5CE3-9EF9-1F471184A85F</object-id><label>Figure 1.</label><caption><p><italic><tp:taxon-name><tp:taxon-name-part taxon-name-part-type="genus" reg="Lappula">Lappula</tp:taxon-name-part><tp:taxon-name-part taxon-name-part-type="species" reg="effusa">effusa</tp:taxon-name-part></tp:taxon-name></italic> D.H.Liu &amp; W.J.Li, sp. nov. <bold>A</bold> habitat <bold>B</bold> habit <bold>C, D</bold> flower morphology <bold>E</bold> inflorescences <bold>F</bold> fruit <bold>G</bold> spreading calyx in fruit.</p></caption><graphic xmlns:xlink="http://www.w3.org/1999/xlink" xlink:href="phytokeys-243-105_article-123468__-g001.jpg" position="float" orientation="portrait" xlink:type="simple" id="oo_1076608.jpg"><uri content-type="original_file" xlink:type="simple">https://binary.pensoft.net/fig/1076608</uri></graphic></fig></tp:treatment-sec><ref-list><ref id="B8"><mixed-citation xmlns:xlink="http://www.w3.org/1999/xlink" xlink:type="simple">IUCN (<year>2022</year>) Guidelines for using the IUCN Red List categories and criteria, version 14. Prepared by the Standards and Petitions Committee. <ext-link xlink:href="https://www.iucnredlist.org/resources/redlistguidelines" ext-link-type="uri" xlink:type="simple">https://www.iucnredlist.org/resources/redlistguidelines</ext-link></mixed-citation></ref><ref id="B15"><mixed-citation xmlns:xlink="http://www.w3.org/1999/xlink" xlink:type="simple"><person-group><name name-style="western"><surname>Ovczinnikova</surname><given-names>SV</given-names></name></person-group> (<year>2005</year>) <article-title>The system of the subtribe <tp:taxon-name><tp:taxon-name-part taxon-name-part-type="subtribe">Echinosperminae</tp:taxon-name-part></tp:taxon-name> (tribe <tp:taxon-name><tp:taxon-name-part taxon-name-part-type="tribe">Eritrichieae</tp:taxon-name-part></tp:taxon-name>, <tp:taxon-name><tp:taxon-name-part taxon-name-part-type="family">Boraginaceae</tp:taxon-name-part></tp:taxon-name>).</article-title><source>Botanicheskii Zhurnal</source><volume>90</volume>(<issue>8</issue>): <fpage>1153</fpage>–<lpage>1172</lpage>. [In Russian]</mixed-citation></ref><ref id="B18"><mixed-citation xmlns:xlink="http://www.w3.org/1999/xlink" xlink:type="simple"><person-group><name name-style="western"><surname>Popov</surname><given-names>MG</given-names></name></person-group> (<year>1953</year>) <article-title>Family CXXXVIII. <tp:taxon-name><tp:taxon-name-part taxon-name-part-type="family">Boraginaceae</tp:taxon-name-part></tp:taxon-name> G. Don.</article-title> In: <person-group><name name-style="western"><surname>Shishkin</surname><given-names>BK</given-names></name></person-group> (<role>Ed.</role>) <issue-title>Flora USSR, Vol.</issue-title><source>19. Akademia Nauk, Moscow</source>, <fpage>97</fpage>–<lpage>690</lpage>. [In Russian]</mixed-citation></ref><ref id="B19"><mixed-citation xmlns:xlink="http://www.w3.org/1999/xlink" xlink:type="simple"><person-group><name name-style="western"><surname>Riedl</surname><given-names>H</given-names></name></person-group> (<year>1967</year>) <article-title><italic><tp:taxon-name><tp:taxon-name-part taxon-name-part-type="genus">Lappula</tp:taxon-name-part></tp:taxon-name></italic> Gilib.</article-title> In: <person-group><name name-style="western"><surname>Rechinger</surname><given-names>KH</given-names></name></person-group> (<role>Ed.</role>) <issue-title>Flora Iranica, Vol.</issue-title><source>48. Akademische Druck-und Verlagsanstalt, Graz, Austria</source>, <fpage>68</fpage>–<lpage>79</lpage>.</mixed-citation></ref><ref id="B24"><mixed-citation xmlns:xlink="http://www.w3.org/1999/xlink" xlink:type="simple"><person-group><name name-style="western"><surname>Zhu</surname><given-names>GL</given-names></name><name name-style="western"><surname>Riedl</surname><given-names>H</given-names></name><name name-style="western"><surname>Kamelin</surname><given-names>RV</given-names></name></person-group> (<year>1995</year>) <article-title><italic><tp:taxon-name><tp:taxon-name-part taxon-name-part-type="genus">Lappula</tp:taxon-name-part></tp:taxon-name></italic> Moench.</article-title> In: <person-group><name name-style="western"><surname>Wu</surname><given-names>ZY</given-names></name><name name-style="western"><surname>Raven</surname><given-names>PH</given-names></name></person-group> (<role>Ed.</role>) <issue-title>Flora of China, Vol.</issue-title><source>16. Science Press, Beijing &amp; Missouri Botanical Garden Press, St. Louis</source>, <fpage>401</fpage>–<lpage>413</lpage>.</mixed-citation></ref></ref-list></tp:taxon-treatment>
